# Supplementary material for: Emergence and circulation of azole-resistant C. albicans, C. auris and C. parapsilosis bloodstream isolates carrying Y132F, K143R or T220L Erg11p substitutions in Colombia
Source: Front Cell Infect Microbiol. 2023 Mar 21;13:1136217. doi: 10.3389/fcimb.2023.1136217 (PMC10070958; doi:10.3389/fcimb.2023.1136217)
Supplement: Supplementary file 2 [file Table_1.xlsx]

## Sheet: Table S1
Table S1. Susceptibility profiles of all Candida isolates
	ID	AMB	CAS	ITC	VRC	FLC-CLSI
1	C.albicans	-	-	-	32	128
2	C. albicans	0.25	0.06	0.5	0.06	0.25
3	C. albicans	0.125	0.03	-	0.03	0.25
4	C. albicans	0.5	0.06	-	0.03	0.25
5	C. albicans	0.25	0.06	-	0.03	0.25
6	C. albicans	0.25	≤0.015	0.03	0.03	0.125
7	C. albicans	0.25	0.25	≤0.015	0.03	0.25
8	C. albicans	0.5	0.06	-	0.06	4
9	C. albicans	0.25	-	-	0.5	1
10	C. albicans	0.25	-	-	0.5	1
11	C. albicans	0.06	-	-	≤0.015	0.5
12	C. albicans	0.06	-	-	≤0.015	0.5
13	C. albicans	0.5	-	-	0.002	≤0.015
14	C. albicans	0.5	-	-	0.004	0.25
15	C. albicans	0.5	0.5	-	0.125	4
16	C. albicans	0.5	0.03	-	0.03	0.25
17	C. albicans	0.125	≤0.015	-	0.06	0.5
18	C. albicans	0.125	0.023	-	32	0.5
19	C. albicans	-	0.5	-	0.023	0.5
20	C. albicans	-	0.5	-	0.023	≤0.015
21	C. albicans	-	0.5	-	0.023	0.25
22	C. albicans	0.5	0.06	-	0.06	0.25
23	C. albicans	0.5	0.03	0.125	0.015	1
24	C. albicans	0.25	0.125	0.38	32	>128
25	C. albicans	-	-	-	32	128
26	C. albicans	-	-	-	32	128
27	C. albicans	0.5	0.06	-	0.06	0.03
28	C. albicans	0.5	0.06	-	0.015	0.25
29	C. albicans	0.5	0.06	-	0.015	0.25
30	C. albicans	0.5	0.06	-	0.015	0.25
31	C. albicans	-	-	-	32	>128
32	C. albicans	0.25	0.06	-	0.125	128
33	C. albicans	0.5	0.03	0.06	0.06	0.25
34	C. albicans	0.5	0.06	0.015	0.06	≤0.015
35	C. albicans	0.5	0.06	0.015	0.06	≤0.015
36	C. albicans	1	0.15	-	0.06	0.25
37	C. albicans	-	-	-	-	0.25
38	C. albicans	0.5	0.015	-	0.06	0.5
39	C. albicans	0.06	0.125	0.125	0.06	0.25
40	C. albicans	0.5	0.125	0.125	0.03	2
41	C. albicans	0.25	0.06	0.06	<0.06	0.25
42	C. albicans	1	0.15	0.5	0.06	0.25
43	C. albicans	0.5	0.25	-	0.125	0.5
44	C. albicans	0.32	-	-	0.5	0.25
45	C. albicans	-	0.125	-	0.125	0.5
46	C. albicans	-	0.125	-	0.125	0.5
47	C. auris	-	-	-	0.125	8
48	C. auris	0.25	0.06	-	0.5	>128
49	C. auris	0.25	0.06	-	0.5	>128
50	C. auris	2	0.25	0.25	0.5	64
51	C. auris	1	0.06	-	2	>128
52	C. auris	0.5	0.06	0.125	0.5	8
53	C. auris	0.5	0.06	0.125	1	>128
54	C. auris	1	0.06	-	2	64
55	C. auris	1	0.25	0.25	8	>128
56	C. auris	0.5	-	-	0.25	2
57	C. glabrata	0.125	-	-	0.06	4
58	C. glabrata	0.25	0.125	-	0.16	1
59	C. glabrata	0.5	0.06	-	0.125	4
60	C. glabrata	0.25	-	-	0.25	8
61	C. glabrata	-	0.125	-	0.125	2
62	C. krusei	0.125	-	-	-	16
63	C. krusei	0.125	-	-	-	16
64	C. krusei	-	-	-	-	8
65	C. lusitaniae	0.5	-	0.25	0.06	4
66	C. lusitaniae	0.5	-	0.25	0.06	4
67	C. parapsilosis	0.002	0.25	-	0.032	1
68	C. parapsilosis	0.002	0.25	-	0.032	1
69	C. parapsilosis	-	0.5	0.25	0.06	4
70	C. parapsilosis	-	0.5	0.25	0.06	4
71	C. parapsilosis	0.25	-	-	0.25	4
72	C. parapsilosis	0.25	-	-	1	32
73	C. parapsilosis	1	0.5	-	0.5	64
74	C. parapsilosis	1	0.5	-	0.5	64
75	C. parapsilosis	-	-	-	-	2
76	C. parapsilosis	-	-	-	-	2
77	C. parapsilosis	-	-	-	-	2
78	C. parapsilosis	-	-	-	-	1
79	C. parapsilosis	1	0.06	0.06	0.03	0.125
80	C. parapsilosis	0.5	0.5	-	0.015	1
81	C. parapsilosis	0.5	1	-	0.06	0.5
82	C. parapsilosis	0.5	0.25	0.03	0.06	4
83	C. parapsilosis	0.26	0.5	0.06	0.06	0.5
84	C. parapsilosis	0.25	0.5	0.06	0.06	≤0.015
85	C. parapsilosis	-	0.5	0.06	0.06	≤0.015
86	C. parapsilosis	-	0.25	-	0.25	32
87	C. parapsilosis	-	0.25	-	0.25	32
88	C. parapsilosis	-	1	-	0.125	1
89	C. parapsilosis	-	0.5	-	0.125	0.5
90	C. parapsilosis	-	0.25	-	0.5	16
91	C. tropicalis	0.06	0.012	0.023	≤0.015	0.25
92	C. tropicalis	0.06	0.012	0.023	≤0.015	0.25
93	C. tropicalis	0.06	≤0.015	0.012	0.012	0.5
94	C. tropicalis	0.06	≤0.015	0.012	0.012	0.25
95	C. tropicalis	0.25	0.023	0.06	0.06	0.5
96	C. tropicalis	0.25	0.023	0.06	0.06	0.5
97	C. tropicalis	0.5	0.06	-	0.5	0.5
98	C. tropicalis	0.25	0.125	-	0.03	0.5
99	C. tropicalis	0.06	0.023	-	0.25	0.5
100	C. tropicalis	1	0.03	-	2	4
101	C. tropicalis	0.06	0.012	-	0.25	0.25
102	C. tropicalis	0.094	0.032	-	0.06	1
103	C. tropicalis	0.094	0.06	-	0.5	0.5
104	C. tropicalis	0.06	0.032	-	-	0.06
105	C. tropicalis	-	-	-	-	4
106	C. tropicalis	0.5	0.06	-	0.06	0.06
107	C. tropicalis	1	0.125	-	0.06	0.25
108	C. tropicalis	0.5	0.06	-	0.06	1
109	C. tropicalis	0.25	0.06	-	0.06	0.06
110	C. tropicalis	0.5	0.06	-	0.125	2
111	C. tropicalis	0.5	0.125	-	0.03	2
112	C. tropicalis	0.5	0.06	-	0.25	2
113	C. tropicalis	0.125	0.125	-	0.03	0.5
114	C. tropicalis	0.125	0.125	-	0.03	0.5
115	C. tropicalis	0.125	0.125	-	0.06	0.06
116	C. tropicalis	0.5	0.06	-	0.25	2
117	C. tropicalis	1	0.125	-	0.06	1
118	C. tropicalis	1	0.06	0.25	0.125	2
119	C. tropicalis	1	0.06	-	0.125	2
120	C. tropicalis	1	0.06	0.25	0.125	2
121	C. tropicalis	1	0.06	0.25	0.125	2
122	C. tropicalis	-	-	-	-	0.5
123	C. tropicalis	0.06	-	-	≤0.015	0.25
	In bold fluconazole-resistant strains
									|

## Sheet: Table S2
Table S2. Primers for amplification and sequencing used
	species	Genes	Secuencia (5´-> 3´)	size (pb)	Annealing temp (°C)	Reference
	Candida albicans	ERG11	F 5′-ATGGCTATTGTTGAAACTGTCATT-3′	1560	55 °C	doi.org/10.1111/1567-1364.12042
			R 5′-AAACATACAAGTTTCTCTTTTTTC-3′
		TAC1	F 5′-AGAGCCTTTCTCCTTCTCTCA-3′	1162	60 °C	This study
			R 5′- GAAGCAGGGGTGGTAATCCG-3′
	Candida auris	ERG11	F 5′-ATGGCCTTGAAGGACTGCATCGT-3′	1575	60 °C	doi.org/10.21203/rs.3.rs-37612/v1
			R 5′-TTAGTAAACACAAGTCTCTCTTTTCTCCCA-3′
		TAC1b	F 5′- CGCTGCTCAAGTCAGGTAAGG-3′	2280	56 °C	doi.org/10.1128/mBio.03333-20
			R 5′- AGGTGGCAAAGAAAGTCAACATG-3′
	Candida parapsilosis	ERG11	A: F 5′- TAGTGGGATCGGTGGATCTT-3′	1569	58 °C	doi.org/10.1128/AAC.04613-14
			A: R 5′- CTTTATCTAAATCAGCATACAATTGAG-3′
			B: F 5′- TCTAGATCCTTATTAGGAGAAGCAATG-3′
			B: R 5′- ACTGACTCCTGCCCTCAGATT-3′
		MRR1	A: F 5′- CTGTATGGAGAGTGAGATTTTAGGTT-3′	3387	58 °C	doi.org/10.1128/AAC.04613-14
			A: R 5′- TCCTTGGTTACCTCATTGCTC-3′
			B: F 5′- ATGGAGACCATTAATTTTTTTGACA-3′
			B: R 5′- GAATGACTTCATTGAAATGTATGCT-3′
			C: F 5′- AAGAAAATTCTTAGCTTAACTGGA-3′
			C: R 5′- AGAAAATCTAATTGGTAAAGAAGAAAG-3′

## Sheet: Table S3
Table S3. Description of fluconazole-resistant isolates
	Species	ID	VRC	FLC	Date of sample	Age	Status
1	C.albicans	CAAL-A	32	128	2017-07-15	25	Alive
2	C. albicans	CAAL-B	32	128	2017-09-04	80	Death
3	C. albicans	CAAL-C	32	128	2017-09-22	79	Death
4	C. albicans	CAAL-D	0.125	128	2018-03-21	62	Alive
5	C. albicans	CAAL-E	32	>128	2016-08-15	55	Death
6	C. albicans	CAAL-F	32	>128	2018-03-14	50	Alive
7	C. auris	CAAU-A	0.5	64	2018-06-18	62	Death
8	C. auris	CAAU-B	2	64	2018-09-08	18	Death
9	C. auris	CAAU-C	0.5	>128	2018-04-28	57	Death
10	C. auris	CAAU-D	0.5	>128	2018-09-28	67	Death
11	C. auris	CAAU-E	2	>128	2018-05-12	18	Death
12	C. auris	CAAU-F	1	>128	2019-08-13	19	Death
13	C. auris	CAAU-G	8	>128	2019-04-23	82	Death
14	C. parapsilosis	CAPA-A	0.5	16	2016-03-20	63	Alive
15	C. parapsilosis	CAPA-B	1	32	2016-08-15	46	Death
16	C. parapsilosis	CAPA-C	0.25	32	2020-04-27	61	Death
17	C. parapsilosis	CAPA-D	0.25	32	2020-04-18	60	Death
18	C. parapsilosis	CAPA-E	0.5	64	2016-05-15	71	Alive
19	C. parapsilosis	CAPA-F	0.5	64	2016-01-20	66	Alive
	The cut-off values were interpreted taking into account the M60 document ( For VRC, the MIC for resistance was ≥1 μg/ml).
	In bold fluconazole- and voriconazole-resistant strains
